# Supplementary material for: Characterization of Novel Luteoviruses in Canadian Highbush Blueberries Using High-Throughput Sequencing
Source: Viruses. 2025 Sep 23;17(10):1286. doi: 10.3390/v17101286 (PMC12568157; doi:10.3390/v17101286)
Supplement: Supplementary file 1 [file viruses-17-01286-s001.zip]

Archive with 1 entries (1 files):
- viruses-3854370-supplementary.docx
